# Supplementary material for: Genetic diversity and population structure of wild and cultivated Camellia tetracocca Chang assessed by ILP markers: insights for conservation of an endangered tea species
Source: BMC Plant Biol. 2026 Apr 23;26:972. doi: 10.1186/s12870-026-08815-0 (PMC13237975; doi:10.1186/s12870-026-08815-0)
Supplement: Supplementary file 1 — Supplementary Material 1. [file 12870_2026_8815_MOESM1_ESM.zip]

Archive with 4 entries (3 files):
- Supplementary material/Table S1.xlsx
- Supplementary material/Table S2.xlsx
- Supplementary material/Table S3.xlsx
- Supplementary material/
