# Supplementary material for: Genetic diversity and population structure of wild and cultivated Camellia tetracocca Chang assessed by ILP markers: insights for conservation of an endangered tea species
Source: BMC Plant Biol. 2026 Apr 23;26:972. doi: 10.1186/s12870-026-08815-0 (PMC13237975; doi:10.1186/s12870-026-08815-0)
Supplement: Supplementary file 1 — Supplementary Material 1. [file 12870_2026_8815_MOESM1_ESM.zip › Supplementary material/Table S1.xlsx]

## Sheet: Sheet1
Table S1 A total of 40 Tea_ILP markers were used in the genetic diversity and population structure analysis of C. tetracocca.
Marker ID	Forward Primer 5′-3′	Reverse Primer 5′-3′
Tea_ILP1116	AGTAGGGTTTTTGCCTCCGT	AAGTACCGTACCCGCACTTG
Tea_ILP1418	ATTGCATTCTTCCTCGCACT	TCACAAATCAATTCCACCGA
Tea_ILP1396	CATCTCTCTCCTCCCTGCTG	TGTTCTATGGGATCTTCGCC
Tea_ILP1000	CCACCGGTTTCTGAAGATGT	CGCCTCCTTCTCTTTCCTCT
Tea_ILP1589	TCTGCTGCTAGATGCAAATGA	AGGAGCAACATAATTTGGCG
Tea_ILP900	GCTCGCACTCCAAGTAGGAT	TGACCTTGAAGCCAAAATTAAA
Tea_ILP1097	GCAGGAGACCTACTGGATGC	AAAGCGACAGTAGCCAGGAA
Tea_ILP1023	GGTGTAACCCAAGATCCCCT	TCCCACTGTCGATGTCTCAG
Tea_ILP1222	GCTGAGTTTCCTTTGGCAAG	CAAATGCATAATGTGGTCGC
Tea_ILP1192	GGCTGGGAATATGCTCTCAA	TTTGCAGAGCACTGAGGTTG
Tea_ILP1073	AATTCAGCCATCTGTCCAGC	TGACAGGATGGGCTTAAAGG
Tea_ILP591	TCATCGTTGTCGAGATTGGA	GACATGGCTGAGAGGAGAGG
Tea_ILP1158	CTTCGACTGAACACCCTCGT	GGAGGTGCAAACCACCTTTA
Tea_ILP072	TGCTTCATGTGCAGAACCAT	CTTGAACGACAACCCTCCAT
Tea_ILP015	AGATGCAGACGGAGAGCAAT	GCTTGCTTGGTTCAGGTAGC
Tea_ILP290	TTGAGATTCACTGCATAGCCA	AAATTCACTCAAACGGCCTG
Tea_ILP380	CTCGATAGGTTTGGGGTCAA	AATTGTGGGTGGCTCGTTAC
Tea_ILP450	TTGGGTTCGAAGAGTTGAGG	TAGCGAAAACGAAAGCCAGT
Tea_ILP202	TGAATCCGCCTTAACCAAAC	GAGCAACAACAGTTGGCTGA
Tea_ILP284	GAAATGAAACTGCCCATGCT	TAGGAGCAGGTGCTGGAACT
Tea_ILP1875	ACGACTCCAAGGTGGTTTTG	AAGGAAGCCCTTTCTGGATG
Tea_ILP1946	TTTCGCATTCTATCAAACATGG	TGATGGTATGACATGGTGCC
Tea_ILP1986	TTTCTTCCTCCACAGCAAGC	CTTGCGCACTTCTTCCTTGT
Tea_ILP2114	GATTTTGGCGCTCATCATTT	GCTTTTATCGTCCATCGGAA
Tea_ILP2142	CAAATTCCAACAACAATGCG	TTCCCCACCAAATTCGTTT
Tea_ILP2171	TGAAGTATGCCCACTTGGAA	TAAAGGATGCAGTTGGTCGG
Tea_ILP1923	GCTTCAAAGCCTATGCAAGAA	GGGAAGATCAGAGGCATTCA
Tea_ILP1924	GAGCACGGATTCAGTTGTCA	GAGCCACCCTTCCCAATTAT
Tea_ILP1945	AAGGCCATTGAGCACAAAAC	GGGGCAATAAATGACAATGG
Tea_ILP1951	AAGGCAATCAAGCAAGCACT	GAGGAAGCAGTTGCATCACA
Tea_ILP1967	TCTCGTGTTGTGGGCAAATA	TTGTTCAGGGCTCTTGCTTT
Tea_ILP1982	GCAAATGGAAAGCTTGTGCT	AATGCCATCCTCTCAAATGC
Tea_ILP1991	AAAGCTGGCAGGGTCATCT	GGCAAGGATGACAAGGCTAA
Tea_ILP2017	GATGTGCCGTGTTGTGAGAC	GCATTGCATATGAGGAGGGT
Tea_ILP2551	GGATTCCTCCTCAAACTCTTCA	TGCCAGCCTTCTTCTCTTTC
Tea_ILP3195	CATTACCAATGGCAAATCCC	CTCGAGTCCACCAAGGAAAC
Tea_ILP1959	ACACTGTGTCAGTTGGCGAG	TTCGAGATCGAATGTTTAGGC
Tea_ILP3087	GACCAGAAAATTGGGCATTG	AGCTGCATGTTCAGCAACAA
Tea_ILP1953	TATGCTGAAGCCCACACATC	TGTGGACCATGCAAGGTTAG
Tea_ILP2343	AAACCAGCGAGATGGAACAC	AGATCGACGGGATTGAGTTG

## Sheet: Sheet2
Table S2 Analysis of genetic similarity and genetic distance among C. tetracocca populations in Qingshan Town
Population	A	B	C	D
A	1	0.89	0.93	0.94
B	0.12	1	0.92	0.92
C	0.08	0.09	1	0.95
D	0.06	0.08	0.06	1
