# Supplementary material for: Genetic diversity and population structure of wild and cultivated Camellia tetracocca Chang assessed by ILP markers: insights for conservation of an endangered tea species
Source: BMC Plant Biol. 2026 Apr 23;26:972. doi: 10.1186/s12870-026-08815-0 (PMC13237975; doi:10.1186/s12870-026-08815-0)
Supplement: Supplementary file 1 — Supplementary Material 1. [file 12870_2026_8815_MOESM1_ESM.zip › Supplementary material/Table S2.xlsx]

## Sheet: Table S3
Table S1 The membership coefficient (Q) of individual mutant plant at K = 3
Accession	Given Population	S1 (Red)	S2 (Green)	S3 (Blue)
138	D	0.497	0.35	0.153
21	A	0.531	0.375	0.094
57	A	0.606	0.346	0.048
38	A	0.611	0.322	0.066
39	A	0.655	0.11	0.235
4	A	0.656	0.241	0.103
158	D	0.678	0.262	0.06
156	D	0.738	0.126	0.136
58	A	0.752	0.149	0.099
105	C	0.841	0.026	0.133
7	A	0.865	0.124	0.011
32	A	0.896	0.059	0.046
36	A	0.897	0.016	0.086
48	A	0.923	0.059	0.018
118	C	0.932	0.017	0.051
13	A	0.942	0.02	0.038
15	A	0.943	0.036	0.021
24	A	0.954	0.01	0.036
28	A	0.954	0.011	0.034
49	A	0.97	0.012	0.018
169	D	0.971	0.015	0.014
17	A	0.98	0.008	0.013
44	A	0.982	0.005	0.013
63	A	0.983	0.011	0.006
168	D	0.983	0.007	0.01
61	A	0.984	0.007	0.009
116	C	0.985	0.006	0.008
182	D	0.985	0.008	0.007
29	A	0.987	0.006	0.007
35	A	0.988	0.006	0.006
77	B	0.989	0.006	0.005
2	A	0.99	0.006	0.004
103	C	0.992	0.005	0.003
191	D	0.993	0.003	0.003
52	A	0.005	0.511	0.484
25	A	0.036	0.528	0.437
178	D	0.11	0.546	0.344
131	C	0.009	0.55	0.441
142	D	0.405	0.563	0.032
3	A	0.029	0.57	0.401
173	D	0.007	0.571	0.422
171	D	0.007	0.575	0.418
87	B	0.009	0.595	0.396
37	A	0.006	0.607	0.387
14	A	0.338	0.61	0.052
136	C	0.008	0.642	0.35
55	A	0.317	0.658	0.025
184	D	0.007	0.658	0.335
45	A	0.005	0.662	0.333
152	D	0.008	0.666	0.326
93	C	0.318	0.667	0.015
56	A	0.303	0.679	0.018
119	C	0.004	0.684	0.312
115	C	0.01	0.686	0.304
190	D	0.007	0.687	0.305
34	A	0.075	0.689	0.236
8	A	0.226	0.698	0.076
106	C	0.01	0.715	0.274
75	B	0.005	0.716	0.279
11	A	0.005	0.728	0.267
157	D	0.009	0.735	0.256
18	A	0.216	0.743	0.04
163	D	0.015	0.743	0.242
95	C	0.014	0.757	0.229
98	C	0.068	0.764	0.168
20	A	0.194	0.777	0.029
6	A	0.154	0.78	0.066
175	D	0.071	0.795	0.135
147	D	0.168	0.803	0.029
107	C	0.005	0.812	0.183
150	D	0.023	0.834	0.143
192	D	0.143	0.836	0.021
60	A	0.059	0.839	0.102
188	D	0.005	0.84	0.155
23	A	0.016	0.841	0.143
66	A	0.007	0.877	0.116
42	A	0.01	0.884	0.106
81	B	0.098	0.885	0.016
187	D	0.014	0.894	0.092
164	D	0.012	0.9	0.088
149	D	0.075	0.908	0.017
84	B	0.072	0.911	0.016
141	D	0.018	0.916	0.066
33	A	0.006	0.918	0.076
9	A	0.007	0.919	0.074
82	B	0.004	0.921	0.074
89	B	0.006	0.922	0.071
80	B	0.053	0.924	0.023
100	C	0.005	0.927	0.069
99	C	0.012	0.932	0.056
134	C	0.005	0.933	0.062
155	D	0.009	0.94	0.051
10	A	0.012	0.941	0.047
124	C	0.004	0.947	0.049
59	A	0.011	0.948	0.041
185	D	0.005	0.95	0.045
62	A	0.019	0.952	0.029
153	D	0.004	0.952	0.044
180	D	0.012	0.954	0.034
140	D	0.016	0.956	0.027
64	A	0.004	0.958	0.038
65	A	0.007	0.958	0.035
86	B	0.005	0.961	0.033
139	D	0.02	0.962	0.018
22	A	0.008	0.963	0.029
159	D	0.016	0.965	0.019
85	B	0.006	0.966	0.028
166	D	0.004	0.968	0.028
162	D	0.01	0.969	0.022
16	A	0.007	0.97	0.022
189	D	0.008	0.974	0.018
144	D	0.004	0.976	0.02
102	C	0.004	0.98	0.015
176	D	0.006	0.98	0.014
83	B	0.006	0.981	0.013
170	D	0.004	0.982	0.014
76	B	0.004	0.983	0.012
88	B	0.004	0.983	0.013
165	D	0.005	0.983	0.011
78	B	0.005	0.984	0.011
79	B	0.004	0.984	0.011
91	C	0.386	0.224	0.39
51	A	0.394	0.132	0.474
1	A	0.14	0.359	0.5
53	A	0.46	0.018	0.521
137	C	0.341	0.117	0.542
110	C	0.439	0.006	0.555
104	C	0.006	0.421	0.573
27	A	0.375	0.019	0.606
101	C	0.006	0.387	0.607
133	C	0.168	0.224	0.607
12	A	0.039	0.321	0.641
94	C	0.316	0.035	0.648
179	D	0.157	0.179	0.664
146	D	0.008	0.319	0.673
74	B	0.004	0.302	0.693
143	D	0.011	0.257	0.732
92	C	0.134	0.13	0.736
129	C	0.008	0.248	0.744
135	C	0.012	0.239	0.749
90	B	0.003	0.213	0.784
181	D	0.051	0.152	0.797
46	A	0.01	0.18	0.81
177	D	0.005	0.185	0.81
30	A	0.057	0.13	0.813
96	C	0.004	0.182	0.814
130	C	0.021	0.159	0.82
71	A	0.006	0.173	0.821
69	A	0.006	0.152	0.842
154	D	0.009	0.144	0.847
145	D	0.01	0.133	0.857
50	A	0.008	0.134	0.858
70	A	0.004	0.13	0.866
167	D	0.016	0.112	0.872
73	B	0.005	0.113	0.881
172	D	0.003	0.109	0.887
5	A	0.007	0.099	0.894
108	C	0.006	0.091	0.903
40	A	0.069	0.025	0.906
97	C	0.011	0.078	0.91
121	C	0.005	0.082	0.914
160	D	0.006	0.072	0.922
19	A	0.008	0.066	0.926
183	D	0.009	0.065	0.926
26	A	0.022	0.039	0.939
186	D	0.005	0.052	0.943
128	C	0.011	0.046	0.944
54	A	0.021	0.034	0.945
113	C	0.007	0.047	0.945
123	C	0.009	0.044	0.947
31	A	0.014	0.036	0.95
114	C	0.006	0.044	0.95
122	C	0.004	0.045	0.951
112	C	0.031	0.016	0.953
174	D	0.033	0.012	0.955
132	C	0.005	0.036	0.959
120	C	0.015	0.025	0.96
151	D	0.005	0.033	0.962
68	A	0.006	0.03	0.964
117	C	0.025	0.011	0.964
67	A	0.006	0.026	0.968
161	D	0.008	0.022	0.97
41	A	0.014	0.015	0.971
72	A	0.009	0.019	0.972
127	C	0.006	0.019	0.974
111	C	0.015	0.009	0.975
43	A	0.015	0.008	0.977
47	A	0.004	0.015	0.98
148	D	0.004	0.016	0.98
109	C	0.005	0.012	0.982
126	C	0.003	0.014	0.982
125	C	0.005	0.009	0.986
Note: A, wild ancient tea plant Ⅰ; B, wild ancient tea plant Ⅱ; C, cultivated ancient tea plant; D, cultivated tea plant.
The 192 accessions are divided into three subpopulations (S1: red, S2: green, S3: blue)
