# Supplementary material for: Genetic diversity and population structure of wild and cultivated Camellia tetracocca Chang assessed by ILP markers: insights for conservation of an endangered tea species
Source: BMC Plant Biol. 2026 Apr 23;26:972. doi: 10.1186/s12870-026-08815-0 (PMC13237975; doi:10.1186/s12870-026-08815-0)
Supplement: Supplementary file 1 — Supplementary Material 1. [file 12870_2026_8815_MOESM1_ESM.zip › Supplementary material/Table S3.xlsx]

## Sheet: Sheet1
Table S2 15% Core Germplasm Accession
Accession	Type
1	A
2	A
13	A
14	A
18	A
21	A
27	A
30	A
36	A
38	A
43	A
55	A
59	A
63	A
84	B
91	C
94	C
96	C
105	C
120	C
123	C
139	D
142	D
151	D
158	D
166	D
167	D
182	D
192	D
Note: A, wild ancient tea plant Ⅰ; B, wild ancient tea plant Ⅱ; C, cultivated ancient tea plant; D, cultivated tea plant.
